# Supplementary material for: Purification and Identification of Novel Dipeptidyl Peptidase IV Inhibitory Peptides Derived from Bighead Carp (Hypophthalmichthys nobilis)
Source: Foods. 2024 Aug 23;13(17):2644. doi: 10.3390/foods13172644 (PMC11394167; doi:10.3390/foods13172644)
Supplement: Supplementary file 1 [file foods-13-02644-s001.zip]

Archive with 1 entries (1 files):
- foods-3111716-supplementary.pdf
